# Supplementary material for: Functional Analysis of Spike from SARS-CoV-2 Variants Reveals the Role of Distinct Mutations in Neutralization Potential and Viral Infectivity
Source: Viruses. 2022 Apr 13;14(4):803. doi: 10.3390/v14040803 (PMC9030214; doi:10.3390/v14040803)
Supplement: Supplementary file 1 [file viruses-14-00803-s001.zip]

Archive with 1 entries (1 files):
- viruses-1647282-supplementary.pdf
